# Supplementary material for: Pseudomonas aeruginosa mexR and mexEF Antibiotic Efflux Pump Variants Exhibit Increased Virulence
Source: Antibiotics (Basel). 2021 Sep 25;10(10):1164. doi: 10.3390/antibiotics10101164 (PMC8532662; doi:10.3390/antibiotics10101164)
Supplement: Supplementary file 1 [file antibiotics-10-01164-s001.zip]

Archive with 1 entries (1 files):
- antibiotics-1383512-supplementary.pdf
